# Supplementary material for: From speciation to introgressive hybridization: the phylogeographic structure of an island subspecies of termite, Reticulitermes lucifugus corsicus
Source: BMC Evol Biol. 2008 Feb 4;8:38. doi: 10.1186/1471-2148-8-38 (PMC2262054; doi:10.1186/1471-2148-8-38)
Supplement: Additional file 1 — Analyzed microsatellite sequences characteristics and variability. N = number of individuals, Na = number of polymorph alleles and Ho = mean heterozygosis rate observed for each locus in the R. lucifugus and R. l. corsicus colonies. [file 1471-2148-8-38-S1.XLS]

## Sheet: Feuil1
Locus microsatellite	Repetition (5’ > 3’) Of the initially sequenced allele	n	Na	Taille (pb)	Ho
Rf5.10	(CTT)2AATGTCT(CTT)10	180	3	134 – 140	0.24
Rf6.1	(GTT)5(GAT)8	180	5	140 – 161	0.17
Rf21.1	(CTA)21	180	5	199 – 226	0.28
Rf24.2	(GTA)23	180	3	94 – 100	0.05
Rs10	(TAG)3TAA(TAG)9	180	5	160 – 187	0.17
Rs15	(TAG)6	180	2	250 – 259	0.03
