# Supplementary material for: From speciation to introgressive hybridization: the phylogeographic structure of an island subspecies of termite, Reticulitermes lucifugus corsicus
Source: BMC Evol Biol. 2008 Feb 4;8:38. doi: 10.1186/1471-2148-8-38 (PMC2262054; doi:10.1186/1471-2148-8-38)
Supplement: Additional file 2 — List of primers and PCR profiles used for amplification and sequencing. [file 1471-2148-8-38-S2.XLS]

## Sheet: Feuil1
	Locus	Primers	Sequence (5’ > 3’)	Source	PCR profiles
mito.	COII	TL2-J-3037	ATG GCA GAT TAG TGC AAT GG	Austin et al., 2002	94°C (5’), [94°C(1’), 45°(1’), 65°(1’)]x30, 65°C(4’)
		TK-N-3785	GTT TAA GAG ACC AGT ACT TG
nuclear	ITS2	ITS2 F	TGT GAA CTG CAG GAC ACA T	Jenkins et al., 2001	94°C (2’), [94°C(30’’), 46°(45’’), 72°(45’)]x30, 72°C(7’)
		ITS2 R	GCT TAA ATT TAG GGG GTA GTC
	Microsat.		see Dronnet et al., 2004		94°C (5’), [94°C(1’), 55°(1’), 72°(15’’)]x40, 72°C(5’)
